# Supplementary material for: Neurogenic bladder findings in patients with Congenital Zika Syndrome: A novel condition
Source: PLoS One. 2018 Mar 1;13(3):e0193514. doi: 10.1371/journal.pone.0193514 (PMC5832242; doi:10.1371/journal.pone.0193514)
Supplement: S1 File — (XLSX) [file pone.0193514.s001.xlsx]

## Sheet: artigo 1
	Gender	Gestational period of exposure	Microcephaly ?	Urological symptoms	Age at UDS (month)	UDS filling rate (ml/min)	CMG	EMG	PV Max	Age adjust Expect BC (ExBC)	Measured BC (MBC)	MBC/ExBC	LPP	Bladder compliance	wet diaper before CAT?	Initial PVR/residual urine	Voided at UDS?	Final PVR/residual urine	Renal US	Bladder US	PVRi	PVRf	% PVRi measured BC	PVRf measured BC	measured CV
1	F	1o trimestre	YES	UTI	13	6	overactive bladder	sinergia	82	60	15	0.25	82	0.182927	yes	19	yes	0	normal	normal	19	0	1.26667	0	15
2	M	1o trimestre	YES	NO	8	5.3	overactive bladder	sinergia	41	53	4	0.0754717	41	0.097561	yes	0	yes	0	normal	normal	0	0	0	0	4
3	M	unkown	YES	NO	7	7	overactive bladder	sinergia	50	70	31	0.442857	40	0.62	no	16	yes	19	normal	normal	16	19	0.516129	0.612903	31
4	F	unkown	YES	NO	9	4.1	overactive bladder	dissinergia	110	41	62	1.5122	110	0.563636	yes	0	yes	58	normal	normal	0	58	0	0.935484	62
5	F	unkown	YES	NO	15	6	overactive bladder	sinergia	151	60	8	0.133333	141	0.0529801	yes	9	yes	4	normal	normal	9	4	1.125	0.5	8
6	M	1o trimestre	YES	NO	7	5.7	overactive bladder	sinergia	114	57	11	0.192982	114	0.0964912	yes	4	yes	6	normal	normal	4	6	0.363636	0.545455	11
7	M	unkown	YES	UTI	8	6.9	overactive bladder	sinergia	200	69	12	0.173913	202	0.06	yes	0	yes	0	Multicystic dysplastic kidney (MCDK) and discrete renal pelvis dilatation	normal	0	0	0	0	12
8	M	2o trimestre	YES	UTI	6	6.7	overactive bladder	sinergia	70	67	22	0.328358	70	0.314286	yes	9	yes	8.5	normal	bladder with urinary debris	9	8.5	0.409091	0.386364	22
9	F	unkown	YES	NO	6	8.1	overactive bladder	sinergia	55	81	21	0.259259	47	0.381818	yes	20	yes	0	normal	normal	20	0	0.952381	0	21
10	F	1o trimestre	YES	NO	7	8.6	overactive bladder	sinergia	53	86	40	0.465116	43	0.754717	yes	22	yes	17	normal	normal	22	17	0.55	0.425	40
11	F	1o trimestre	YES	NO	9	6.9	overactive bladder	sinergia	43	69	14	0.202899	43	0.325581	yes	0	yes	9	normal	normal	0	9	0	0.642857	14
12	F	unkown	YES	NO	15	6	overactive bladder	sinergia	53	60	62	1.03333	53	1.16981	yes	27	yes	0	normal	normal	27	0	0.435484	0	62
13	M	2o trimestre	YES	NO	8	8.6	overactive bladder	sinergia	126	86	9	0.104651	126	0.0714286	yes	0	yes	0	normal	normal	0	0	0	0	9
14	F	2o trimestre	YES	NO	16	7	underactive bladder	no activity	50	70	172	2.45714	52	3.44	yes	18	no (leak)	100	kidney stone	normal	18	100	0.104651	0.581395	172
15	M	1o trimestre	YES	UTI	14	6	overactive bladder	sinergia	82	60	80	1.33333	45	0.97561	yes	19	no (leak)	60	normal	normal	19	60	0.2375	0.75	80
16	F	unkown	YES	NO	5	4.5	overactive bladder	sinergia	100	45	11	0.244444	90	0.11	yes	0	yes	13	normal	normal	0	13	0	1.18182	11
17	M	unkown	YES	NO	9	6	overactive bladder	sinergia	80	60	52	0.866667	82	0.65	yes	0	no (leak)	30	normal	normal	0	30	0	0.576923	52
18	M	unkown	YES	NO	16	6	overactive bladder	sinergia	109	60	13	0.216667	51	0.119266	yes	6	yes	0	normal	normal	6	0	0.461538	0	13
19	F	unkown	YES	UTI + hospitalization	12	6	overactive bladder	sinergia	60	60	72	1.2	22	1.2	yes	28	yes	0	normal	normal	28	0	0.388889	0	72
20	F	1o trimestre	YES	NO	8	5.8	overactive bladder	sinergia	35	58	72	1.24138	35	2.05714	yes	0	yes	0	normal	normal	0	0	0	0	72
21	F	1o trimestre	YES	NO	9	7.4	overactive bladder	sinergia	62	74	67	0.905405	59	1.08065	yes	6	no (leak)	60	normal	normal	6	60	0.0895522	0.895522	67
22	F	1o trimestre	YES	NO	10	9	overactive bladder	sinergia	160	95	14	0.147368	136	0.0875	yes	0	yes	0	normal	normal	0	0	0	0	14
				MAX	16	9		MAX	200	95	172	2.45714	202	3.44	MAX	28	MAX	100
				MIN	5	4.1		MIN	35	41	4	0.0754717	22	0.0529801	MIN	0	MIN	0
				MEDIAN	9	6		MEDIAN	75	60	21.5	0.328358	56	0.3537	MEDIAN	6	MEDIAN	5
				MEAN	9.86364	6.40952		MEAN	85.7273	65.5	39.2727	0.649496	76.5455	0.655064	MEAN	9.22727	MEAN	17.4773
	Gender	Gestational period of exposure	Microcephaly ?	Urological symptoms	Age at UDS (month)	UDS filling rate (ml/min)	CMG	EMG	PV Max	Expect CV (ExCV)	Measured CV (MCV)	MCV/ExCV	LPP	Bladder compliance	wet diaper before CAT?	Initial PVR/residual urine	Voided at UDS?	Final PVR/residual urine	Renal US	Bladder US
1	F	3o trimestre	MMC + Cong Zika Synd	NO	3	8	overactive bladder	sinergia	60	80	53	0.6625	50	0.883333					normal	thickned bladder wall
